# Supplementary material for: Multiple Rad52-Mediated Homology-Directed Repair Mechanisms Are Required to Prevent Telomere Attrition-Induced Senescence in Saccharomyces cerevisiae
Source: PLoS Genet. 2016 Jul 18;12(7):e1006176. doi: 10.1371/journal.pgen.1006176 (PMC4948829; doi:10.1371/journal.pgen.1006176)
Supplement: S1 Dataset — (XLSX) [file pgen.1006176.s016.xlsx]

## Sheet: figure 1 data
Data corresponding to S1-S3 Sequencher files				legend		reference sequences
						sequences which diverged together and are identical until the end
						sequences which diverged together and then diverged again
est2∆ isolates #1 and #2						est2∆ rad52∆						est2∆ rad59∆						est2∆ pol32∆
sequence	Total	Undivergent	Divergent			sequence	Total	Undivergent	Divergent			sequence	Total	Undiv	Div			sequence	Total	Unidiv	Div
4C-est2-16'-ref	294	294	0			1A-est2rad52-1	208	208	0			3B-est2∆ rad59∆-7	140	140	0			7C-est2-pol32-21	232	232	0
8A est2-12	182	182	0			5A est2rad52-43-ref	124	124	0			5B-est2∆rad59∆-17	146	146	0			2B-30	223	223	0
5D-est2-6-ref	162	162	0			8C-est2rad52-L-ref	208	208	0			4D-est2∆rad59-21'	189	189	0			12C-38	217	217	0
5C est2 E-ref	140	140	0			8C-est2rad52-1-23	207	207	0			4D-est2∆rad59-36'	177	177	0			7C-est2-pol32-27	231	231	0	* diverged with 7C-est2∆ pol32∆-47 at 33
8A est2 7	182	182	0			8C-est2rad52-1-11	199	199	0			4D-est2∆rad59-26'	172	172	0			7C-est2-pol32-43	230	230	0	* diverged with 7C-est2∆ pol32∆-47 at 33
8A est2 1 26	181	181	0			1A-est2rad52-23	199	199	0			4D-est2∆rad59-3'	172	172	0			7C-est2-pol32-16	222	222	0	* diverged with 7C-est2∆ pol32∆-47 at 33
8A est2 1 1	181	181	0			8C-est2rad52-1-25	198	198	0			4D-est2∆rad59-1'	171	171	0			7C-est2-pol32-15	220	220	0
8A est2 1 19	179	179	0			8C-est2rad52-1-6	197	197	0			4D-est2∆rad59-34'	165	165	0			2B-25	216	216	0
8A est 2 1 4	178	178	0			8C-est2rad52-2	196	196	0			4D-est2∆rad59-12'	159	159	0			2B-41	214	214	0
8A est2 16	177	177	0			1A-est2rad52-19	196	196	0			4D-est2∆rad59-5'	158	158	0			7C-est2-pol32-14	213	213	0
8A est2 6	177	177	0			8C-est2rad52-1-39	195	195	0			4D-est2∆rad59-9'	155	155	0			7C-est2-pol32-8	213	213	0
8A est2 L	175	175	0			8C-est2rad52-V	195	195	0			4D-est2∆rad59-20'	153	153	0			2B-46	213	213	0
8A est2 V	174	174	0			8C-est2rad52-1-52	195	195	0			4D-est2∆rad59-28'	152	152	0			2B-24	213	213	0
8Aest2 8	172	172	0			1A-est2rad52-17	194	194	0			4D-est2∆rad59-10'	151	151	0			7C-est2-pol32-31	212	212	0
8A est2 1)8	172	172	0			8C-2-8	193	193	0			4D-est2∆rad59-16'	150	150	0			2B-29	212	212	0
8A est2 Q	168	168	0			8C-2-7	193	193	0			4D-est2∆rad59-6'	150	150	0			2B-43	211	211	0
8A est2 T	168	168	0			8C-est2rad52-4	191	191	0			4D-est2∆rad59-19'	149	149	0			7C-est2-pol32-3	209	209	0
8A est2 1 14	166	166	0			8C-est2rad52-1-63	199	191	8			4D-est2∆rad59-33'	148	148	0			7C-est2-pol32-24	209	209	0
8A est2 1 16	166	166	0			8C-est2rad52-1-24	190	190	0			4D-est2∆rad59-32'	148	148	0			7C-est2-pol32-34	208	208	0
8A est2 B	166	166	0			8C-est2rad52-1-57	189	189	0			5B-est2∆rad59∆-10	145	145	0			7C-est2-pol32-37	207	207	0
8a est2 1 6	166	166	0			8C-est2rad52-1-50	189	189	0			5B-est2∆rad59∆-18	145	145	0			7C-est2-pol32-25	206	206	0
8A est2 1 9	165	165	0			8C-est2rad52-1-61	189	189	0			4D-est2∆rad59-4'	143	143	0			12C-2	206	206	0
8A est2 1 21	163	163	0			8C-2-18	187	187	0			5B-est2∆rad59∆-2'	140	140	0			2B-27	206	206	0
8A est2 A	163	163	0			8C-2-32	184	184	0			4D-est2∆rad59-25'	138	138	0			7C-est2-pol32-5	205	205	0
8A est2 W-2 1	161	161	0			1A-est2rad52-7	184	184	0			5B-est2∆rad59∆-19	138	138	0			2B-37	205	205	0
8A est2 1	161	161	0			8C-est2rad52-1-41	183	183	0			5B-est2∆rad59∆-12	138	138	0			2B-34	205	205	0
8a est2 13	159	159	0			8C-2-1	183	183	0			3B-est2rad59-25	134	134	0			12C-36	202	202	0
81 est2 Z	157	157	0			1A-est2rad52-27	183	183	0			4D-est2∆rad59-30'	133	133	0			7C-est2-pol32-36	201	201	0
8A est2 1 20	156	156	0			8C-est2rad52-1-31	182	182	0			4D-est2∆rad59-17'	130	130	0			12C-43	201	201	0
8A est2 15	155	155	0			1A-est2rad52-5	182	182	0			4D-est2∆rad59-24'	130	130	0			12C-47	201	201	0
8A est2 M	155	155	0			8C-est2rad52-1-7	181	181	0			5B-est2∆rad59∆-5'	128	128	0			7C-est2-pol32-41	198	198	0
8A est2 X	154	154	0			1A-est2rad52-9	180	180	0			4D-est2∆rad59-13'	127	127	0			7C-est2-pol32-42	198	198	0
8a est2 C	154	154	0			8C-2-2	179	179	0			4D-est2∆rad59-11	126	126	0			7C-est2-pol32-35	197	197	0
8A est2 1-27	153	153	0			8C-est2rad52-1-8	178	178	0			5B-est2∆rad59∆-4	126	126	0			12C-11	197	197	0
5D-est2-9	153	153	0			8C-est2rad52-1-16	178	178	0			3B-est2rad59-24	126	126	0			7C-est2-pol32-39	196	196	0
8A est2 1 13	152	152	0			8C-est2rad52-Q	178	178	0			3B-est2rad59-8	126	126	0			2B-28	196	196	0
5D-est2-7	151	151	0			8C-est2rad52-1-47	176	176	0			4D-est2∆rad59-14'	125	125	0			7C-est2-pol32-38	195	195	0
5D-est2-1	151	151	0			8C-est2rad52-1-10	176	176	0			5B-est2∆rad59∆-1'	125	125	0			12C-44	195	195	0
81 est2 18	150	150	0			8C-2-36	175	175	0			3B-est2rad59-29	124	124	0			12C-48	194	194	0
5D-est2-1'	150	150	0			8C-est2rad52-1-32	174	174	0			4D-est2∆rad59-31'	123	123	0			12C-13	194	194	0
5D-est2-2'	150	150	0			8C-est2rad52-1-30	174	174	0			4D-est2∆rad59-11'	122	122	0			7C-est2-pol32-32	193	193	0
5D-est2-3'	150	150	0			8C-2-27	174	174	0			5B-est2∆rad59∆-4'	120	120	0			12C-32	191	191	0
8A est2 G	148	148	0			8C-est2rad52-1-49	174	174	0			3B-est2rad59-4	120	120	0			12C-1	191	191	0
8A est2 S	148	148	0			8C-est2rad52-B	174	174	0			3B-est2rad59-17	119	119	0			2B-13	191	191	0
8A est2 Y	148	148	0			8C-est2rad52-R	174	174	0			3B-est2rad59-20	117	117	0			2B-44	189	189	0
8A est2 3	147	147	0			1A-est2rad52-25	174	174	0			5B-est2∆rad59∆-13	116	116	0			12C-39	188	188	0
8A est2 14	147	147	0			8c-2-21	173	173	0			5B-est2∆rad59∆-11	116	116	0			2B-22	188	188	0
5D-est2-2	145	145	0			8C-est2rad52-X	172	172	0			5B-est2∆rad59∆-9'	116	116	0			2B-36	188	188	0
8A est2 R	144	144	0			8C-est2rad52-E	172	172	0			3B-est2rad59-19	116	116	0			7C-est2-pol32-6	187	187	0
8A EST2 J	142	142	0			8C-2-20	172	172	0			3B-est2rad59-5	115	115	0			2B-39	187	187	0
8A est2 10	142	142	0			8C-est2rad52-1-1	172	172	0			3B-est2rad59-32	115	115	0			2B-16	187	187	0
8A est2 E	141	141	0			8C-est2rad52-1-45	171	171	0			5B-est2∆rad59∆-11'	113	113	0			11C-est2-pol32-29	186	186	0
8A est2 1 18	140	140	0			8C-2-25	171	171	0			5B-est2∆rad59∆-12'	113	113	0			7C-est2-pol32-13	186	186	0
8A est2 1 24	140	140	0			8C-est2rad52-1-29	171	171	0			4D-est2∆rad59-35'	126	112	14			7C-est2-pol32-18	186	186	0
8A est2 1 28	139	139	0			8C-est2rad52-1-54	171	171	0			3B-est2rad59-31	110	110	0			12C-21	186	186	0
8A est2 2	137	137	0			8C-est2rad52-1-36	170	170	0			4D-est2∆rad59-27'	107	107	0			2B-32	185	185	0
8A EST2 1 23	137	137	0			8C-2-34	170	170	0			5B-est2∆rad59∆-9	107	107	0			12C-30	248	185	63
5D-est2-8	134	134	0			8C-est2rad52-1-13	170	170	0			5B-est2∆rad59∆-1	105	105	0			12C-40	184	184	0
8A est2 D	133	133	0			1A-est2rad52-31	170	170	0			4D-est2∆rad59-22'	104	104	0			12C-15	184	184	0
8A est2 1 3	130	130	0			1A-est2rad52-28	170	170	0			3B-est2rad59-1	104	104	0			12C-46	183	183	0
8A est2 2 1	130	130	0			8C-2-28	169	169	0			5B-est2∆rad59∆-13'	103	103	0			7C-est2-pol32-17	238	183	55	* diverged with 7C-est2∆ pol32∆-47 at 33
5C est2 N	127	127	0			8C-est2rad52-D	168	168	0			3B-est2rad59-23	100	100	0			11C-est2-pol32-33	181	181	0
8A est2 4	127	127	0			8C-est2rad52-1-27	168	168	0			5B-est2∆rad59∆-8	99	99	0			2B-45	180	180	0
8A est2 P	127	127	0			8C-est2rad52-1-51	168	168	0			5B-est2∆rad59∆-10'	98	98	0			12C-8	229	180	49
5D-est2-4	127	127	0			8C-est2rad52-1-21	167	167	0			5B-est2∆rad59∆-21	97	97	0			7C-est2-pol32-4	178	178	0
8A est2 5	126	126	0			8C-2-9	166	166	0			5B-est2∆rad59∆-15'	94	94	0			12C-9	178	178	0
5D-est2-5	124	124	0			8C-2-33	166	166	0			5B-est2∆rad59∆-7'	94	94	0			12C-42	177	177	0
5D-est2-3	124	124	0			8C-2-31	166	166	0			3B-est2rad59-9	129	94	35			11C-est2-pol32-41	173	173	0
8A est2 A 30	122	122	0			8C-est2rad52-G	165	165	0			5B-est2∆rad59∆-6	92	92	0			12C-23	172	172	0
8A est2 K	119	119	0			8C-est2rad52-J	164	164	0			5B-est2∆rad59∆-3	88	88	0			12C-17	172	172	0
5C 2 8	118	118	0			1A-est2rad52-26	164	164	0			5B-est2∆rad59∆-14'	88	88	0			12C-14	172	172	0
8A est2 W	116	116	0			8C-est2rad52-1-19	163	163	0			3B-est2rad59-14	88	88	0			12C-29	172	172	0
5C est2 K	115	115	0			8C-est2rad52-1-58	163	163	0			3B-est2rad59-27	88	88	0			12C-33	170	170	0
5C est2 15	114	114	0			8C-est2rad52-1-3	163	163	0			3B-est2rad59-12	87	87	0			2B-33	170	170	0
5C 2 33	113	113	0			8C-2-3	163	163	0			5B-est2∆rad59∆-16	86	86	0			11C-est2-pol32-25	169	169	0
5C 2 23	103	103	0			8C-est2rad52-1-3	163	163	0			5B-est2∆rad59∆-5	86	86	0			7C-est2-pol32-33	167	167	0
8A est 2 1 12	102	102	0			1A-est2rad52-4	163	163	0			3B-est2rad59-6	86	86	0			2B-48	166	166	0
5C 2 28	100	100	0			8C-2-11	160	160	0			3B-est2rad59-21	86	86	0			12C-35	165	165	0
5C est2 B	98	98	0			8C-est2rad52-1-44	160	160	0			3B-est2rad59-33	86	86	0			2B-10	164	164	0
5C est2 A	98	98	0			8C-2-5	159	159	0			3B-est2rad59-34	85	85	0			2B-17	164	164	0
5C est2 12	97	97	0			8C-2-4	159	159	0			3B-est2rad59-16	85	85	0			2B-26	164	164	0
8A est2 9	96	96	0			8C-est2rad52-1-48	159	159	0			5B-est2∆rad59∆-20	82	82	0			11C-est2-pol32-48	162	162	0
5C est2 2	93	93	0			1A-est2rad52-6	158	158	0			5B-est2∆rad59∆-3'	82	82	0			11C-est2-pol32-18	162	162	0
5C 2 22	92	92	0			1A-est2rad52-18	158	158	0			5B-est2∆rad59∆-7	116	82	34			11C-est2-pol32-15	160	160	0
5C est2 Q	92	92	0			8C-est2rad52-1-60	157	157	0			5B-est2∆rad59∆-16'	80	80	0			11C-est2-pol32-22	160	160	0
5C est2 2 5	89	89	0			8C-est2rad52-K	157	157	0			3B-est2rad59-13	79	79	0			2B-42	160	160	0
5C 2 21	88	88	0			8C-est2rad52-1-20	157	157	0			5B-est2∆rad59∆-8'	76	76	0			11C-est2-pol32-14	157	157	0
5C est2 P	88	88	0			1A-est2rad52-21	157	157	0			3B-est2rad59-11	74	74	0			11C-est2-pol32-3	157	157	0
5C est2 F	88	88	0			8C-est2rad52-T	156	156	0			3B-est2rad59-10	73	73	0			2B-6	157	157	0
5C est2 9	88	88	0			8C-est2rad52-1-9	156	156	0			3B-est2rad59-26	71	71	0			12C-27	156	156	0
5C est2 1	87	87	0			8C-2-10	156	156	0			3B-est2rad59-18	71	71	0			2B-9	156	156	0
4C-est2-10	86	86	0			8C-est2rad52-1	155	155	0			3B-est2rad59-2	99	70	29			11C-est2-pol32-47	154	154	0
5C est2 4	85	85	0			8C-2-26	155	155	0			3B-est2rad59-28	66	66	0			11C-est2-pol32-20	153	153	0
5C est2 3	85	85	0			8C-est2rad52-1-43	153	153	0			3B-est2rad59-30	65	65	0			12C-6	153	153	0
5C est2 2 1	85	85	0			8C-est2rad52-Y	153	153	0			3B-est2rad59-22	61	61	0			2B-7	153	153	0
8A est2 A 7	85	85	0			1A-est2rad52-20	152	152	0			5B-est2∆rad59∆-6'	96	33	63			7C-est2-pol32-46	152	152	0
8A est2 1 5	85	85	0			8C-est2rad52-1-64	150	150	0			5B-est2∆rad59∆-14	97	33	64			2B-23	152	152	0
5C 2 2	84	84	0			8C-est2rad52-F	148	148	0			4D-est2∆rad59-2'	137	22	115			11C-est2-pol32-21	149	149	0
5C 2 31	84	84	0			8C-est2rad52-1-33	148	148	0									11C-est2-pol32-8	149	149	0
5C 2 9	83	83	0			8C-est2rad52-P	147	147	0			total sequences	95					11C-est2-pol32-30	148	148	0
5C est2 X	83	83	0			8C-est2rad52-1-40	147	147	0			total of divergence	7					12C-3	146	146	0
5C 2 25	82	82	0			8C-est2rad52-1-42	147	147	0									2B-47	144	144	0
8A est2 1 29	168	82	86			8C-est2rad52-1-2	147	147	0									11C-est2-pol32-1	143	143	0
4C-est2-6'	82	82	0			8C-est2rad52-1-5	146	146	0									2B-15	143	143	0
5C est2 T	81	81	0			8C-est2rad52-1-15	146	146	0									11C-est2-pol32-9	141	141	0
5C est2 2 4	81	81	0			8C-est2rad52-1-26	146	146	0									11C-est2-pol32-6	141	141	0
5C 2 19	80	80	0			8C-est2rad52-M	145	145	0									11C-est2-pol32-7	141	141	0
4C-est2-4'	80	80	0			8C-est2rad52-1-53	144	144	0									7C-est2-pol32-30	141	141	0
4C-est2-8	80	80	0			1A-est2rad52-15	144	144	0									11C-est2-pol32-46	139	139	0
4C-est2-1	80	80	0			8C-est2rad52-1-37	142	142	0									11C-est2-pol32-39	138	138	0
5C 2 17	79	79	0			8C-2-29	138	138	0									7C-est2-pol32-28	195	137	58
5C est2 S	79	79	0			8C-est2rad52-1-56	137	137	0									12C-18	186	135	51
5C est2 J	79	79	0			8C-2-24	137	137	0									2B-12	132	132	0
4C-est2-17	79	79	0			8C-2-30	136	136	0									11C-est2-pol32-32	131	131	0
4C-est2-2'	79	79	0			8C-est2rad52-1-28	134	134	0									11C-est2-pol32-2	126	126	0
5C 2 5	78	78	0			8C-2-23	134	134	0									11C-est2-pol32-27	120	120	0
5C est2 G	78	78	0			8C-est2rad52-1-59	133	133	0									11C-est2-pol32-44	117	117	0
4C-est2-22'	78	78	0			8C-est2rad52-1-38	128	128	0									11C-est2-pol32-19	172	117	55
5C est2 L	77	77	0			8C-est2rad52-1-14	140	124	16									11C-est2-pol32-23	116	116	0
5C est2 5	77	77	0			5A est2rad52-5	121	121	0									11C-est2-pol32-31	114	114	0
5C-2-12	77	77	0			5A est2rad52-24	114	114	0									11C-est2-pol32-35	107	107	0
5C est2 d	76	76	0			1A-est2rad52-8	112	112	0									7C-est2-pol32-44	177	106	71
4C-est2-17'	76	76	0			5A est2rad52-40	106	106	0									11C-est2-pol32-4	141	105	36
4C-est2-20'	76	76	0			5A est2rad52-38	106	106	0									7C-est2-pol32-10	182	100	82
5C 2 14	75	75	0			8C-2-14	117	106	11	* diverged with 8C-2-19 at 33								11C-est2-pol32-11	148	99	49
5C 2 20	75	75	0			5A est2rad52-39	105	105	0									12C-22	175	99	76
8A est2 1 10	122	75	47			8C-est2rad52-1-12	144	105	39									7C-est2-pol32-19	159	95	64
4C-est2-18	75	75	0			5A est2rad52-1-14	99	99	0									7C-est2-pol32-45	200	94	106	* diverged with 7C-est2∆ pol32∆-47 at 33
5C est2 10	74	74	0			5A est2rad52-1-62	99	99	0									11C-est2-pol32-42	92	92	0
4C-est2-11	74	74	0			5A est2rad52-17	99	99	0									7C-est2-pol32-11	209	86	123
4C-est2-12'	74	74	0			5A est2rad52-22	99	99	0									11C-est2-pol32-38	82	82	0
4C-est2-3'	74	74	0			8C-est2rad52-1-4	161	99	62									11C-est2-pol32-13	82	82	0
4C-est2-9	74	74	0			8C-est2rad52-1-17	167	99	68									2B-14	157	81	76
4C-est2-21'	74	74	0			8C-est2rad52-N	98	98	0									11C-est2-pol32-40	117	77	40
4C-est2-13'	74	74	0			5A est2rad52-51	98	98	0									11C-est2-pol32-24	155	60	95
5C est2 8	73	73	0			5A est2rad52-7	96	96	0									2B-2	143	57	86
5C est2 11	73	73	0			5A est2rad52-3	95	95	0									2B-38	191	57	134
4C-est2-20	72	72	0			5A est2rad52-52	95	95	0									11C-est2-pol32-45	139	54	85
5C 2 3	71	71	0			5A est2rad52-46	94	94	0									12C-45	51	51	0
5C est2 7	71	71	0			5A est2rad52-58	93	93	0									11C-est2-pol32-28	85	47	38
5C 2 18	70	70	0			1A-est2rad52-30	211	93	118									12C-41	45	45	0
8A est2 1 25	155	70	85			5A est2rad52-49	92	92	0									11C-est2-pol32-17	188	42	146
8A est2 N	132	70	62			5A est2rad52-36	89	89	0									2B-40	236	40	196
5C 2 26	69	69	0			5A est2rad52-54	88	88	0									12C-26	132	39	93
5C est2 H	68	68	0			5A est2rad52-42	88	88	0									12C-20	38	38	0
5C 2 30	68	68	0			5A est2rad52-6	88	88	0									12C-25	198	33	165
4C-est2-21	68	68	0			8C-est2rad52-1-35	149	88	61	* diverged with 8C-2-19 at 33								7C-est2-pol32-47	245	33	212	* diverged with 7C-est2∆ pol32∆-47 at 33
4C-est2-4	68	68	0			5A est2rad52-10	87	87	0									11C-est2-pol32-36	87	29	58
4C-est2-18'	68	68	0			5A est2rad52-37	87	87	0									7C-est2-pol32-22	213	28	185
4C-est2-14'	89	68	21			5A est2rad52-29	87	87	0									11C-est2-pol32-34	134	22	112
5C 2 36	67	67	0			5A est2rad52-14	86	86	0									12C-19	119	20	99
4C-est2-19	67	67	0			5A est2rad52-1-16	86	86	0									2B-35	112	16	96
5C-2-1	66	66	0			5A est2rad52-1-9	86	86	0
4C-est2-12	66	66	0			5A est2rad52-1-10	86	86	0
5C est2 V	65	65	0			5A est2rad52-15	85	85	0									total sequences	147
5C est2 C	65	65	0			5A est2rad52-4	85	85	0									total of divergence	31
5C est 2 R	65	65	0			5A est2rad52-1-28	85	85	0										0.210884
4C-est2-19'	65	65	0			5A est2rad52-1-39	85	85	0
4C-est2-13	65	65	0			5A est2rad52-19	85	85	0
4C-est2-3	65	65	0			5A est2rad52-55	84	84	0
8A est2 O	160	64	96			5A est2rad52-21	84	84	0
5C -2-6	62	62	0			5A est2rad52-47	84	84	0
4C-est2-2	62	62	0			5A est2rad52-8	84	84	0
5C est2 W	61	61	0			5A est2rad52-1-3	84	84	0
4C-est2-8'	61	61	0			5A est2rad52-1-46	82	82	0
4C-est2-11'	60	60	0			5A est2rad52-32	82	82	0
4C-est2-7'	60	60	0			8C-est2rad52-C	120	82	38
5C-2-11	59	59	0			5A est2rad52-23	81	81	0
5C est2 M	59	59	0			5A est2rad52-1-42	81	81	0
4C-est2-15	59	59	0			5A est2rad52-41	81	81	0
8A est2 11	153	57	96			5A est2rad52-27	80	80	0
4C-est2-16	57	57	0			5A est2rad52-20	80	80	0
5C-2-13	54	54	0			5A est2rad52-45	80	80	0
5C est2-2-3	53	53	0			5A est2rad52-1-23	80	80	0
8A est2 1 2	124	50	74			1A-est2rad52-12	109	80	29
4C-est2-7	48	48	0			5A est2rad52-1-50	79	79	0
5C est2 Z	86	46	40			5A est2rad52-16	78	78	0
5C-2-7	40	40	0			5A est2rad52-57	78	78	0
4C-est2-10'	39	39	0			5A est2rad52-50	78	78	0
4C-est2-14	78	36	42			5A est2rad52-25	78	78	0
5C 2 32	71	35	36			5A est2rad52-1-27	78	78	0
4C-est2-5	35	35	0			5A est2rad52-1-12	77	77	0
4C-est2-6	33	33	0			5A est2rad52-9	76	76	0
5C-2-15	30	30	0			8C-est2rad52-1-34	137	76	61
5C est2-6	28	28	0			5A est2rad52-1-41	75	75	0
5C-2-10	28	28	0			5A-est2rad52-13	80	75	5
5C 2 4	30	22	8			5A est2rad52-1-38	74	74	0
8A est2 I	57	20	37			5A est2rad52-1-45	73	73	0
5C 2 16	47	17	30			5A est2rad52-34	73	73	0
8A est2 1 17	105	16	89			8C-2-22	137	73	64	* diverged with 8C-2-19 at 33
4C-est2-5'	83	15	68			8C-est2rad52-1-46	173	73	100	* diverged with 8C-2-19 at 33
						5A est2rad52-1-22	72	72	0
total sequences	191					5A est2rad52-28	72	72	0
total of divergence	16					5A est2rad52-2	71	71	0
						5A est2rad52-11	69	69	0
						5A est2rad52-1-13	69	69	0
						5A est2rad52-48	68	68	0
						5A-est2rad52-35	93	68	25
						5a est2rad52-1-49	67	67	0
						5a est2rad52-1-57	66	66	0
						5A-est2rad52-53	66	66	0
						5A est2rad52-1-15	65	65	0
						5A est2rad52-1-32	64	64	0
						1A-est2rad52-3	136	63	73
						5A-est2rad52-1-58	62	62	0
						5A-est2rad52-56	62	62	0
						5A-est2rad52-1-44	60	60	0
						5A-est2rad52-31	60	60	0
						8C-est2rad52-1-18	166	60	106	* diverged with 8C-2-19 at 33
						5A est2rad52-26	58	58	0
						5A est2rad52-1-24	57	57	0
						1A-est2rad52-29	152	56	96
						5A-est2rad52-1-52	54	54	0
						5A-est2rad52-33	53	53	0
						5A-est2rad52-1-19	75	53	22
						5A-est2rad52-44	105	52	53
						5A est2rad52-1-55	44	44	0
						5A-est2rad52-59	40	40	0
						8C-est2rad52-S	152	39	113
						5A-est2rad52-1-61	38	38	0
						5A-est2rad52-1-36	78	33	45
						8C-2-19	199	33	166
						5A-est2rad52-1	28	28	0
						8C-2-16	134	20	114
						5A-est2rad52-1-30	55	15	40
						5A-est2rad52-1-29	69	15	54
						total sequences	223
						total of divergence	26
