# Supplementary material for: Multiple Rad52-Mediated Homology-Directed Repair Mechanisms Are Required to Prevent Telomere Attrition-Induced Senescence in Saccharomyces cerevisiae
Source: PLoS Genet. 2016 Jul 18;12(7):e1006176. doi: 10.1371/journal.pgen.1006176 (PMC4948829; doi:10.1371/journal.pgen.1006176)
Supplement: S2 Dataset — (XLSX) [file pgen.1006176.s017.xlsx]

## Sheet: Sheet1
W8758 (RAD52/rad52) dissection
took colonies from tetrad dissection and grew O/N in 2 ml YPD
1A, 1B	WT
1C, 1D	rad52∆
Telomere	6R
Primer	M13F(-47)
minimum 3 nt of divergence
1A Seq#	Undiverged	Undiv2	Diverged	Total length	Total (div)
33		359	0	359				Diverging	21
21		340	0	340				Total	36
23	334	334	3	337	337			Frequency	0.583333
29		316	0	316
40		309	0	309				<125	19
7		293	0	293
10		293	0	293
6		292	0	292
38	285	285	4	289
31		272	0	272
13		265	0	265
12	264	264	60	324	324
16	256	256	32	288	288
2	239	239	234	473	473
17		194	0	194
27		175	0	175
28	127	127	59	186	186	*diverged with 1A-1 at 20
9	124	124	186	310	310
35	108	108	67	175
32		107	0	107
34	92	92	114	206
30	92	92	14	106
4	80	80	131	211	211
25	80	80	67	147	147
39	71	71	116	187
22		44	0	44
36	42	42	52	94
11	41	41	164	205	205
24	35	35	122	157	157
8	22	22	162	184	184
18	22	22	151	173	173
37		21	0	21
1	20	20	198	218	218
5	10	10	157	167	167
26	9	9	259	268	268
3		6	0	6
average	112.048			221.972	243.2
1B Seq#	Undiverged	Undiv2	Undiverged	Total length	Total (div)
25		297	0	297				Diverging	24
32		254	0	254				Total	32
9	236	236	21	257	257			Frequency	0.75
7		226	0	226		*diverged only at 224, 2 nt from end
3	217	217	48	265	265			<125	7
5	217	217	30	247	247
27	212	212	82	294	294
8	212	212	34	246	246
1	212	212	15	227	227
21		211	0	211
24	203	203	55	258	258
30	203	203	55	258	258
23	203	203	31	234	234
34	197	197	62	259	259
4	197	197	28	225	225
2	197	197	11	208	208
22	193	193	119	312	312
29	193	193	45	238	238
12	192	192	133	325	325
10	187	187	138	325	325
31		178	0	178
39		178	0	178
37	160	160	25	185	185
38	139	139	91	230	230
26	137	137	222	359	359
40	104	104	164	268	268
11		72	0	72		*double ligation (used 2nd half)
14	55	55	118	173	173
6	42	42	205	247	247
36	33	33	109	142	142
28		30	0	30
35	29	29	58	87	87
average	165.417			216.236	244.542
WT avg	140.511
1C Seq#	Undiverged	Undiv2	Undiverged	Total length	Total (div)
24		287	0	287		*diverged with 1C-21 at 224		Diverging	27
25	271	271	66	337	337	*diverged with 1C-21 at 224		Total	39
20		270	0	270		*diverged with 1C-21 at 224		Frequency	0.692308
23		270	0	270		*diverged with 1C-21 at 224
19		269	0	269				<125	16
10		261	0	261
1		255	0	255		*diverged with 1C-21 at 224
26		248	0	248
29		247	0	247
35	245	245	10	255	255
32	236	236	88	324	324
37	236	236	21	257	257
6		235	0	235
21	224	224	64	288	288	*diverged with 1C-21 at 224
28		223	0	223
4	212	212	149	361	361
18	212	212	85	297	297
31	212	212	17	229	229
33		206	0	206
17	203	203	124	327	327
5	203	203	46	249	249
2	165	165	87	252	252
13	130	130	39	169	169
22	108	108	15	123	123
30	98	98	134	232	232
14	98	98	41	139	139
9	71	71	205	276	276
27	65	65	37	102	102
15		57	0	57
16	52	52	116	168	168
36	47	47	110	157	157
34	42	42	132	174	174
12	35	35	185	220	220
39	29	29	149	178	178
40	22	22	178	200	200
38	20	20	122	142	142
3	16	16	176	192	192
11	15	15	239	254	254
8	-1	-1	71	70	70
average	120.963			225.641	221.185
1D Seq#	Undiverged	Undiv2	Undiverged	Total length	Total (div)
24		348	0	348				Diverging	15
33	328	328	23	351	351			Total	30
30	318	318	55	373	373			Frequency	0.5
7	311	311	30	341	341
39	311	311	11	322	322			<125	11
36		305	0	305
21		297	0	297
23		288	0	288
31	285	285	56	341	341
35		279	0	279
5	277	277	67	344	344
9		271	0	271
34		262	0	262
32		261	0	261
38	256	256	12	268	268
6		256	0	256
2		241	0	241
37		161	0	161
22	150	150	136	286	286
1	113	113	145	258	258
25		102	0	102
8	80	80	260	340	340
28	69	69	59	128	128
4	67	67	212	279	279
40		64	0	64
26	61	61	83	144	144
29		53	0	53
11	52	52	94	146	146
10		47	0	47
3	36	36	203	239	239
average	180.933			246.5	277.333
rad52 avg	142.381

## Sheet: Combined
W8758 (RAD52/rad52) dissection
took colonies from tetrad dissection and grew O/N in 2 ml YPD
1A, 1B	WT
1C, 1D	rad52∆
Telomere	6R
Primer	M13F(-47)
minimum 3 nt of divergence
WT	Undiverged	Undiv2	Diverged	Total length	Total (div)
33		359	0	359				Diverging	45
21		340	0	340				Total	68
23	334	334	3	337	337			Frequency	0.661765
29		316	0	316
40		309	0	309				<125	26
25		297	0	297
7		293	0	293
10		293	0	293
6		292	0	292
38	285	285	4	289
31		272	0	272
13		265	0	265
12	264	264	60	324	324
16	256	256	32	288	288
32		254	0	254
2	239	239	234	473	473
9	236	236	21	257	257
7		226	0	226		*diverged only at 224, 2 nt from end
3	217	217	48	265	265
5	217	217	30	247	247
27	212	212	82	294	294
8	212	212	34	246	246
1	212	212	15	227	227
21		211	0	211
24	203	203	55	258	258
30	203	203	55	258	258
23	203	203	31	234	234
34	197	197	62	259	259
4	197	197	28	225	225
2	197	197	11	208	208
17		194	0	194
22	193	193	119	312	312
29	193	193	45	238	238
12	192	192	133	325	325
10	187	187	138	325	325
31		178	0	178
39		178	0	178
27		175	0	175
37	160	160	25	185	185
38	139	139	91	230	230
26	137	137	222	359	359
28	127	127	59	186	186	*diverged with 1A-1 at 20
9	124	124	186	310	310
35	108	108	67	175
32		107	0	107
40	104	104	164	268	268
34	92	92	114	206
30	92	92	14	106
4	80	80	131	211	211
25	80	80	67	147	147
11		72	0	72		*double ligation (used 2nd half)
39	71	71	116	187
14	55	55	118	173	173
22		44	0	44
6	42	42	205	247	247
36	42	42	52	94
11	41	41	164	205	205
24	35	35	122	157	157
36	33	33	109	142	142
28		30	0	30
35	29	29	58	87	87
8	22	22	162	184	184
18	22	22	151	173	173
37		21	0	21
1	20	20	198	218	218
5	10	10	157	167	167
26	9	9	259	268	268
3		6	0	6
average	140.511			225.088	244.026
rad52∆	Undiverged	Undiv2	Undiverged	Total length	Total (div)
24		348	0	348
33	328	328	23	351	351			Diverging	42
30	318	318	55	373	373			Total	69
7	311	311	30	341	341			Frequency	0.608696
39	311	311	11	322	322
36		305	0	305				<125	27
21		297	0	297
23		288	0	288
24		287	0	287		*diverged with 1C-21 at 224
31	285	285	56	341	341
35		279	0	279
5	277	277	67	344	344
25	271	271	66	337	337	*diverged with 1C-21 at 224
9		271	0	271
20		270	0	270		*diverged with 1C-21 at 224
23		270	0	270		*diverged with 1C-21 at 224
19		269	0	269
34		262	0	262
10		261	0	261
32		261	0	261
38	256	256	12	268	268
6		256	0	256
1		255	0	255		*diverged with 1C-21 at 224
26		248	0	248
29		247	0	247
35	245	245	10	255	255
2		241	0	241
32	236	236	88	324	324
37	236	236	21	257	257
6		235	0	235
21	224	224	64	288	288	*diverged with 1C-21 at 224
28		223	0	223
4	212	212	149	361	361
18	212	212	85	297	297
31	212	212	17	229	229
33		206	0	206
17	203	203	124	327	327
5	203	203	46	249	249
2	165	165	87	252	252
37		161	0	161
22	150	150	136	286	286
13	130	130	39	169	169
1	113	113	145	258	258
22	108	108	15	123	123
25		102	0	102
30	98	98	134	232	232
14	98	98	41	139	139
8	80	80	260	340	340
9	71	71	205	276	276
28	69	69	59	128	128
4	67	67	212	279	279
27	65	65	37	102	102
40		64	0	64
26	61	61	83	144	144
15		57	0	57
29		53	0	53
16	52	52	116	168	168
11	52	52	94	146	146
36	47	47	110	157	157
10		47	0	47
34	42	42	132	174	174
3	36	36	203	239	239
12	35	35	185	220	220
39	29	29	149	178	178
40	22	22	178	200	200
38	20	20	122	142	142
3	16	16	176	192	192
11	15	15	239	254	254
8	-1	-1	71	70	70
average	142.381			234.71	241.238
